# Supplementary material for: Association of Prenatal Polycyclic Aromatic Hydrocarbons Exposure, DNA Hydroxymethylation, and Neurodevelopment at 0 and 2 Years of Age
Source: Toxics. 2025 Aug 29;13(9):726. doi: 10.3390/toxics13090726 (PMC12473805; doi:10.3390/toxics13090726)
Supplement: Supplementary file 1 [file toxics-13-00726-s001.zip]

Archive with 1 entries (1 files):
- toxics-3766688-supplementary.pdf
